# Supplementary material for: Molecular detection and genomic characterization of diverse hepaciviruses in African rodents
Source: Virus Evol. 2021 Apr 12;7(1):veab036. doi: 10.1093/ve/veab036 (PMC8242229; doi:10.1093/ve/veab036)
Supplement: veab036_Supplementary_Data [file veab036_supplementary_data.zip]

Archive with 10 entries (10 files):
- hepaci_SI_VE.pdf
- Table_S1_R1.docx
- Table_S2_R1.docx
- Table_S3_R1.docx
- Table_S4_R1.docx
- Table_S5_R1.docx
- Table_S6_R1.docx
- Table_S7a_R1_PDF.pdf
- Table_S7b_R1_PDF.pdf
- Table_S8_R1.docx
